# Supplementary material for: Microfluidic Detection of SPIONs and Co-Ferrite Ferrofluid Using Amorphous Wire Magneto-Impedance Sensor
Source: Sensors (Basel). 2024 Jul 28;24(15):4902. doi: 10.3390/s24154902 (PMC11315026; doi:10.3390/s24154902)
Supplement: Supplementary file 1 [file sensors-24-04902-s001.zip]

Archive with 1 entries (1 files):
- sensors-3067627-supplementary.pdf
